# Supplementary material for: Predicting factors for long-term survival in patients with out-of-hospital cardiac arrest – A propensity score-matched analysis
Source: PLoS One. 2020 Jan 15;15(1):e0218634. doi: 10.1371/journal.pone.0218634 (PMC6961829; doi:10.1371/journal.pone.0218634)
Supplement: S1 File — (XLS) [file pone.0218634.s001.xls]

## Sheet: com.csv
	Nr	immediateCAG	X.30daysurvival	ROSC	BystanderCPR	CPC12atdischarge	DAYTIME	WITNESS	ARREST	activesmoker	SMOKE	diabetes	HYP	familyhistory	FEM	historyofpriormyocardialinfarction	historyofcoronaryarterydisease	arterialhypertension	immediatePCIofculpritlesion	PCIofmorelesionsthanculpritlesion
1	1	1	1	1	0	1	1	1	1	0	0	1	1	0	0	1	1	1	1	0
2	3	0	0	0	1	1	1	1	1	0	0	1	1	0	0	1	1	1	1	0
3	4	1	1	1	1	0	0	1	1	0	0	0	1	0	0	0	0	0	0	0
4	6	1	1	1	0	0	1	1	1	1	1	0	1	0	0	0	0	1	0	0
5	7	0	0	0	1	1	1	0	0	0	0	1	1	0	0	1	1	1	1	0
6	8	1	1	1	1	0	0	1	1	0	1	0	1	0	0	1	1	1	1	0
7	9	1	0	1	0	0	0	0	1	1	1	0	0	0	0	0	0	0	1	0
8	11	1	1	1	1	1	1	1	0	1	1	0	1	0	0	0	0	0	1	0
9	14	1	1	1	1	0	1	1	0	1	1	0	1	0	0	1	1	1	0	0
10	17	1	1	1	1	1	1	1	0	0	0	0	0	0	0	0	1	1	1	0
11	21	0	1	1	1	0	1	1	1	0	0	0	1	0	0	0	0	1	1	0
12	23	0	0	1	0	1	0	1	1	0	0	0	0	0	0	0	0	1	1	0
13	24	0	1	1	1	0	1	1	0	1	1	0	0	0	0	0	0	0	1	0
14	25	1	1	1	1	0	1	0	1	0	1	0	1	0	0	0	0	1	1	0
15	27	1	0	1	1	1	1	1	1	0	1	0	0	0	1	0	1	1	1	0
16	28	0	0	0	0	1	0	0	0	0	0	1	1	0	0	1	1	1	1	0
17	29	1	1	1	0	1	1	1	1	1	1	0	1	0	0	0	0	1	1	0
18	31	1	1	1	0	1	0	1	1	0	0	1	0	0	1	0	0	1	1	0
19	33	1	1	1	1	0	1	1	1	1	1	1	0	0	0	0	0	1	1	0
20	36	0	0	0	1	1	1	1	0	0	1	0	1	0	0	0	0	1	1	0
21	38	1	1	1	1	0	1	1	0	0	1	1	1	0	1	0	0	1	0	0
22	39	0	0	1	1	1	1	1	0	1	1	0	0	0	0	0	0	1	1	0
23	40	1	1	1	1	0	1	1	0	0	1	0	1	0	0	0	1	1	1	0
24	41	0	1	1	1	0	0	1	1	0	0	1	1	0	0	1	1	1	1	0
25	44	1	1	1	1	1	1	0	1	0	0	0	1	1	0	0	0	0	1	0
26	46	0	1	1	1	1	1	1	1	0	0	1	1	0	0	1	1	1	1	0
27	48	0	0	1	1	1	1	0	1	0	0	0	1	0	0	0	0	1	1	0
28	51	0	0	1	1	0	0	1	1	0	0	1	1	0	1	1	1	1	1	0
29	53	0	0	1	1	1	1	1	1	0	0	0	1	0	0	0	1	1	1	0
30	54	1	1	1	1	1	0	1	1	1	1	1	1	1	0	0	0	1	1	0
31	55	0	0	1	0	1	1	1	1	0	0	1	1	0	0	1	1	1	1	0
32	58	1	1	1	0	0	1	0	1	1	1	0	1	0	0	0	0	1	1	0
33	60	1	0	0	0	1	1	1	1	0	0	0	0	0	0	0	0	0	1	0
34	62	1	1	1	1	1	1	1	0	0	0	0	1	0	1	0	0	1	1	0
35	63	1	1	1	0	1	1	1	0	0	0	0	0	0	0	0	0	0	0	0
36	64	1	1	1	0	1	1	1	1	0	0	0	1	0	0	0	0	1	1	0
37	66	1	1	1	0	1	1	1	0	0	0	0	0	0	0	0	0	1	1	0
38	68	1	1	1	0	1	1	1	1	1	1	0	1	1	0	0	0	1	1	0
39	74	1	0	1	1	0	1	1	1	1	1	0	1	0	0	0	0	0	1	0
40	78	1	0	1	0	0	1	1	0	1	1	0	1	0	0	0	0	1	1	0
41	79	1	0	1	0	1	1	1	1	0	1	0	0	0	0	0	0	1	1	0
42	80	0	0	1	0	1	1	1	1	0	0	1	1	0	0	1	1	1	1	0
43	81	0	0	1	1	0	0	1	1	1	1	1	1	0	1	1	1	1	1	0
44	83	1	1	1	1	0	1	1	1	0	1	0	0	0	1	0	0	0	1	1
45	84	0	0	0	0	1	0	0	1	0	0	1	1	0	1	1	1	1	1	0
46	85	1	0	1	0	0	0	1	1	0	0	0	0	0	1	0	0	1	1	0
47	86	1	0	1	1	1	0	1	1	0	0	1	1	1	0	0	1	1	0	0
48	87	1	0	1	1	1	1	1	0	0	0	1	1	0	0	1	1	1	0	0
49	89	1	1	1	1	1	1	1	1	1	1	0	0	0	1	0	0	0	1	0
50	90	1	1	1	0	0	1	1	1	0	0	1	0	0	0	0	0	1	1	0
51	91	1	0	1	1	0	1	1	1	0	0	1	0	0	0	0	0	1	0	0
52	92	1	1	0	1	0	1	1	1	0	0	1	1	0	0	0	1	1	1	1
53	93	0	0	1	1	1	1	1	1	0	1	1	0	0	0	0	0	1	1	0
54	95	1	1	1	1	1	1	1	0	0	0	0	1	0	1	0	0	1	1	0
55	96	1	1	1	0	1	1	1	0	1	1	1	1	0	0	0	0	1	0	0
56	97	0	0	1	1	1	1	1	1	1	1	0	0	0	1	0	0	1	1	0
57	98	1	1	1	1	0	1	1	1	0	0	0	1	1	0	0	0	0	1	0
58	99	0	1	1	1	0	1	0	0	1	1	1	1	0	0	0	0	1	1	0
59	100	1	1	1	1	1	0	1	1	1	1	0	1	0	0	0	0	1	1	0
60	101	1	1	1	0	0	0	1	1	0	1	1	1	0	0	0	1	1	0	0
61	103	1	0	0	1	1	1	1	1	0	0	1	1	0	0	1	0	1	1	0
62	104	1	0	0	1	1	1	1	1	1	1	1	1	0	1	1	1	1	1	0
63	106	0	1	1	0	0	1	0	1	0	0	0	1	0	0	0	0	1	1	0
64	108	1	0	1	1	0	1	0	0	0	0	0	1	0	0	1	1	1	1	0
65	110	1	1	1	1	1	1	1	0	0	0	0	0	0	1	0	0	0	0	0
66	111	1	0	1	1	1	1	1	0	0	0	0	0	0	0	0	1	0	1	0
67	113	1	1	1	1	1	1	1	0	0	1	0	0	1	0	0	0	1	0	0
68	114	0	0	1	0	0	0	0	1	0	0	0	0	0	0	0	0	1	1	0
69	116	1	1	0	1	0	1	0	1	0	1	0	0	0	0	0	0	1	0	0
70	117	1	1	1	0	1	1	1	1	0	1	0	1	1	1	0	0	1	0	0
71	118	1	0	1	1	0	1	1	1	0	0	0	1	0	0	1	1	1	0	0
72	121	0	0	1	0	1	1	1	1	0	0	1	1	0	0	1	1	1	1	0
73	125	1	1	1	1	1	1	1	1	1	1	0	1	0	0	1	1	1	1	0
74	126	1	1	1	1	1	1	1	0	1	1	0	0	1	0	0	0	0	1	0
75	131	1	1	1	1	0	0	1	1	0	0	0	0	0	1	0	0	1	0	0
76	134	0	0	1	0	1	1	1	1	0	0	1	1	0	1	1	1	1	1	0
77	136	0	1	1	1	1	1	1	0	1	1	1	1	0	0	0	0	0	1	0
78	137	1	1	1	0	0	1	1	1	1	1	0	0	0	0	0	0	0	0	0
79	138	1	1	1	1	1	1	1	1	1	1	0	1	0	0	0	0	0	1	0
80	139	1	1	1	1	1	1	1	0	0	0	0	0	0	0	0	0	1	1	1
81	140	0	1	1	0	0	1	0	1	0	0	1	1	0	1	0	0	1	1	0
82	141	1	1	1	1	1	1	1	1	0	0	1	1	0	0	0	1	1	1	0
83	143	1	0	1	0	0	1	0	0	0	0	0	1	1	0	1	1	1	0	0
84	145	0	0	1	0	1	1	1	1	0	0	0	0	0	1	1	1	1	1	0
85	147	1	0	1	0	0	1	1	1	0	0	0	0	0	0	0	0	1	0	0
86	148	0	0	1	0	1	1	1	1	1	1	1	0	0	1	0	0	0	1	0
87	150	1	1	1	1	1	1	1	0	0	0	0	0	0	0	0	0	1	0	0
88	151	1	1	1	1	1	1	1	0	0	0	1	1	0	0	0	0	1	1	0
89	152	1	1	1	1	0	0	1	1	0	0	0	1	0	1	0	0	1	0	0
90	153	1	1	1	1	1	1	1	0	1	1	1	1	1	0	1	1	1	1	0
91	154	1	0	1	1	0	1	0	0	0	0	0	1	0	0	0	1	1	1	1
92	155	1	1	1	1	0	0	1	0	0	0	1	1	0	1	1	1	1	1	0
93	157	1	1	1	1	1	1	1	0	0	1	0	0	0	0	0	0	1	0	0
94	159	1	1	1	1	1	1	1	0	0	0	1	1	0	0	1	1	1	1	0
95	160	1	1	1	1	0	1	1	0	0	0	0	1	0	0	0	0	1	1	0
96	162	0	0	0	0	1	1	1	1	1	1	1	1	0	1	1	1	1	1	0
97	163	1	0	0	1	1	1	1	0	0	0	0	1	0	1	0	0	1	1	0
98	164	0	0	1	1	1	0	0	1	0	0	1	1	0	0	0	0	1	1	0
99	166	0	1	1	0	0	1	1	1	0	0	0	0	1	0	0	0	1	1	0
100	167	1	1	0	0	0	1	1	1	0	0	0	1	0	0	0	0	1	0	0
101	172	1	1	1	1	1	1	0	0	0	0	0	1	0	0	0	1	1	0	0
102	179	1	1	1	1	0	1	1	1	1	1	0	1	1	1	0	0	0	1	1
103	180	1	0	1	0	1	1	1	0	0	1	0	1	0	0	1	1	1	1	1
104	181	1	1	1	1	0	1	1	0	0	0	0	1	0	0	0	0	1	1	1
105	182	1	1	1	1	1	1	1	0	0	1	0	1	0	0	1	1	1	0	0
106	183	1	1	1	1	1	1	1	0	0	0	0	1	0	0	0	0	1	1	0
107	184	1	1	1	1	1	1	1	1	0	1	0	1	0	0	0	0	1	1	0
108	185	1	0	1	0	0	1	0	1	0	0	0	1	0	0	0	0	1	0	0
109	186	1	1	1	0	1	1	1	0	1	1	1	1	0	1	0	0	1	1	0
110	187	1	1	1	1	1	1	1	0	0	0	0	1	0	0	0	1	0	1	0
111	188	0	1	1	0	0	0	1	1	1	1	0	1	0	0	0	0	1	1	0
112	191	0	0	1	0	1	0	0	1	0	0	0	1	0	1	0	0	1	1	0
113	193	1	0	1	1	0	1	1	1	0	0	1	1	0	1	1	1	1	1	0
114	194	1	1	1	0	1	1	1	1	0	0	0	1	0	1	0	0	0	1	0
115	195	0	0	1	0	1	0	0	1	0	0	0	1	0	1	0	0	0	1	0
116	196	1	1	1	0	1	0	0	1	1	1	0	1	0	0	1	1	1	1	0
117	199	1	1	1	0	0	1	0	1	0	1	0	1	0	0	0	0	0	0	0
118	202	0	1	1	1	1	1	1	1	0	0	1	0	0	0	0	0	1	1	0
119	206	1	1	1	1	1	1	1	0	1	1	0	1	0	0	0	0	1	1	0
120	209	1	1	0	1	1	1	1	0	1	1	0	1	0	0	0	0	1	1	0
121	211	1	1	1	1	1	1	1	0	0	0	0	0	0	0	0	0	1	0	0
122	212	1	1	0	1	0	1	1	1	1	1	0	1	0	1	0	0	1	1	0
123	213	0	0	1	0	1	1	1	1	0	0	0	0	1	1	0	0	1	1	0
124	214	1	1	1	1	0	0	1	1	1	1	0	1	1	0	0	0	1	1	0
125	220	1	0	1	1	1	1	0	1	0	0	1	1	0	1	1	1	1	1	0
126	226	1	1	1	1	1	1	0	0	0	0	0	0	0	0	0	1	1	1	0
127	229	1	0	1	1	0	0	1	1	0	0	1	0	0	1	0	0	1	0	0
128	231	1	1	1	1	1	1	1	0	0	0	0	1	0	0	1	1	1	0	0
129	234	1	1	1	1	0	1	1	1	0	0	1	1	0	0	0	0	1	1	0
130	235	1	1	1	1	1	1	1	1	1	1	0	1	0	0	0	0	1	1	0
131	237	1	1	1	1	1	0	1	1	0	1	0	1	0	0	0	0	1	1	0
132	238	1	0	1	1	0	1	1	1	0	0	0	1	0	0	0	1	1	1	0
133	242	1	1	1	1	1	1	1	1	0	0	0	1	0	1	0	0	1	0	0
134	243	1	1	1	1	0	1	1	0	0	0	0	0	0	1	0	1	1	0	0
135	244	1	0	1	1	1	1	1	1	0	0	1	1	0	0	1	1	1	1	0
136	247	1	0	1	1	1	1	1	0	1	1	0	1	0	0	1	1	1	1	0
137	249	1	0	0	1	1	0	1	1	0	1	1	1	0	0	1	1	1	0	0
138	252	1	1	1	1	1	1	1	1	0	0	0	1	0	0	0	0	1	1	0
139	253	1	0	0	1	1	1	0	0	0	0	0	0	0	0	1	1	1	0	0
140	259	0	0	1	1	1	1	1	1	0	0	1	1	0	1	1	1	1	1	0
141	261	1	1	1	0	1	1	0	0	0	0	1	1	0	0	1	0	1	0	0
142	263	1	1	1	1	0	1	1	0	0	1	0	1	0	0	1	1	1	1	0
143	272	1	1	1	1	0	1	1	0	0	0	0	1	0	0	0	0	1	1	0
144	273	1	0	0	1	1	1	0	0	0	1	1	1	0	0	1	1	1	1	0
145	274	1	0	1	0	1	1	1	1	0	0	1	1	0	0	1	1	1	1	0
146	278	1	0	1	1	0	1	1	1	1	1	0	1	0	0	0	1	1	1	0
147	280	1	0	1	0	1	1	1	1	0	1	1	1	0	0	1	1	1	1	0
148	282	1	1	1	0	0	1	1	1	1	1	0	0	0	0	0	0	0	1	0
149	283	1	0	1	0	1	1	1	1	1	1	0	1	1	0	1	1	1	1	1
150	285	1	1	1	1	1	1	1	0	1	1	0	1	0	0	0	0	1	0	0
151	286	0	0	1	0	0	0	1	1	0	0	1	1	0	0	1	1	1	1	0
152	287	0	1	1	1	0	1	1	1	0	0	0	1	0	0	0	0	1	1	0
153	288	1	0	1	1	1	1	1	1	0	0	0	1	0	1	0	0	1	0	0
154	289	1	1	1	0	0	1	1	1	0	0	1	0	0	1	0	1	1	1	0
155	291	1	0	1	1	1	1	1	0	0	0	1	1	0	0	1	0	1	1	0
156	294	1	0	1	1	1	1	1	1	0	0	0	1	0	0	0	0	1	0	0
157	296	1	0	1	1	1	1	1	1	0	0	1	1	0	0	1	0	1	1	0
158	298	1	0	1	1	0	1	1	1	1	1	0	1	0	1	0	0	0	0	0
159	300	1	1	1	1	1	1	0	0	0	0	0	1	1	0	0	0	1	1	0
160	301	1	1	1	1	0	1	1	1	0	0	1	1	0	1	1	1	1	1	0
161	302	1	1	1	1	0	1	1	0	1	1	0	0	0	0	1	1	1	1	0
162	308	1	1	1	0	1	1	1	1	1	1	0	1	0	0	0	0	1	1	0
163	310	1	1	1	0	1	1	1	1	1	1	0	1	1	1	0	0	1	1	0
164	311	1	1	1	1	1	1	1	1	1	1	0	1	0	1	0	0	1	1	0
165	313	1	0	0	0	1	1	1	1	0	0	1	1	0	0	1	1	1	1	0
166	323	0	0	0	1	1	0	0	1	0	0	1	0	0	0	0	0	1	1	0
167	326	0	0	0	1	1	1	1	0	0	0	1	1	0	0	1	1	1	1	0
168	329	1	0	1	1	1	1	1	0	0	0	0	1	0	0	0	0	1	1	0
169	332	1	0	1	0	1	1	1	1	0	0	0	1	0	0	0	0	1	1	0
170	333	1	0	0	1	1	1	1	1	0	0	1	1	0	1	0	0	1	0	0
171	334	1	0	1	0	1	1	1	1	0	0	1	1	0	1	0	0	1	0	0
172	335	1	1	1	0	0	0	0	0	1	1	0	1	0	0	1	1	1	1	0
173	336	0	0	1	1	1	1	1	1	0	0	0	1	1	0	1	1	1	1	0
174	337	1	0	1	0	1	1	1	1	0	0	0	0	0	1	0	0	1	0	0
175	338	1	0	1	1	0	1	1	1	0	0	0	0	0	0	0	0	1	0	0
176	340	1	0	0	1	1	1	1	0	0	0	0	1	0	1	1	1	1	0	0
177	341	0	0	0	1	1	0	0	0	0	0	1	1	0	0	1	1	1	1	0
178	344	1	1	1	0	1	1	1	0	0	1	1	1	0	1	1	1	1	0	0
179	345	0	0	0	0	1	0	1	1	0	0	1	1	0	0	1	1	1	1	0
180	347	0	0	1	1	1	1	1	1	0	0	1	0	0	1	1	1	0	1	0
181	350	1	1	0	1	0	1	1	1	0	1	0	0	0	0	0	0	0	1	1
182	351	1	1	1	0	0	1	1	1	1	1	0	1	0	0	1	1	1	1	1
183	354	0	0	1	1	1	1	1	1	0	0	1	1	0	0	1	1	1	1	0
184	357	1	0	1	1	1	1	1	1	1	1	0	1	0	0	0	0	1	1	1
185	358	1	1	1	1	1	0	1	1	1	1	0	0	0	0	0	0	0	0	0
186	360	1	0	0	1	1	1	1	0	0	0	0	0	0	0	0	0	0	1	1
187	361	1	1	1	0	0	0	1	1	1	1	0	1	0	1	1	1	1	1	0
188	363	1	0	1	1	1	1	1	1	1	1	0	1	0	0	1	1	1	0	0
189	364	1	1	1	0	0	1	1	1	1	1	0	1	0	0	0	0	1	1	0
190	366	1	1	1	1	0	1	1	1	0	0	0	0	0	0	0	0	0	0	0
191	367	1	1	1	1	0	1	1	0	1	1	0	1	0	0	0	0	0	1	0
192	368	1	1	1	1	1	1	1	1	0	0	1	1	1	0	1	1	1	1	0
193	370	1	1	0	0	1	1	1	1	0	1	1	1	0	0	0	0	1	0	0
194	373	1	1	0	0	0	1	1	1	1	1	0	0	1	0	0	0	0	1	0
195	374	0	0	1	1	1	1	1	0	0	0	0	0	0	1	0	0	0	1	0
196	379	1	0	1	1	0	1	0	0	0	0	0	1	0	0	0	0	1	1	0
197	381	1	0	1	1	1	1	1	1	0	0	0	1	0	1	0	0	1	0	0
198	383	1	1	1	1	1	1	0	0	0	0	0	1	0	0	0	0	1	1	0
199	385	1	0	0	1	1	0	1	0	0	0	0	1	0	0	0	0	1	1	1
200	388	1	1	1	1	1	1	1	1	0	0	0	1	1	0	0	1	1	0	0
201	390	1	0	1	1	1	0	1	1	0	0	0	0	0	0	0	0	1	1	0
202	392	0	1	1	1	0	1	1	1	1	1	1	0	0	1	0	1	1	1	0
203	394	0	0	1	0	1	1	0	1	0	0	1	1	0	1	1	1	1	1	0
204	401	1	0	1	1	1	1	1	1	0	0	0	0	0	1	0	0	1	0	0
205	403	1	1	1	1	0	1	0	1	0	0	0	1	0	0	0	0	1	1	1
206	406	1	1	1	1	1	1	1	0	0	1	0	1	0	0	0	0	1	1	0
207	407	0	0	1	1	1	1	0	1	0	0	1	1	0	1	0	0	1	1	0
208	409	1	0	0	1	1	1	0	1	0	0	0	1	0	0	0	0	0	1	0
209	410	0	0	1	1	1	1	1	1	0	0	0	0	0	0	0	0	1	1	0
210	411	1	1	0	1	1	1	1	0	1	1	0	1	0	0	0	1	1	1	0
211	413	1	1	1	1	0	1	1	0	1	1	0	0	0	0	0	0	1	1	0
212	414	1	0	1	0	1	1	1	1	0	0	1	1	0	0	0	0	1	1	0
213	418	0	0	0	1	1	1	1	0	0	0	1	1	0	0	1	1	1	1	0
214	419	1	0	0	1	1	1	1	1	0	0	1	1	0	1	1	1	1	1	0
215	420	1	0	1	0	1	0	0	1	0	0	1	1	0	0	0	1	1	0	0
216	421	0	1	1	0	1	1	1	1	0	0	0	1	1	1	0	0	0	1	0
217	430	1	0	1	1	1	1	1	1	0	1	0	1	0	0	1	1	1	1	1
218	433	0	0	1	0	1	1	0	1	0	0	1	1	0	0	1	1	1	1	0
219	438	1	1	1	0	1	0	1	1	1	1	0	0	0	0	0	0	0	0	0
220	439	0	0	0	1	1	1	1	0	0	0	1	1	0	0	1	1	1	1	0
221	445	1	1	1	1	1	1	1	0	0	0	0	1	1	0	0	0	0	1	0
222	448	1	1	1	0	1	0	1	1	0	0	0	0	0	1	0	0	1	0	0
223	451	0	1	1	0	0	1	0	1	0	0	0	0	0	1	0	0	1	1	0
224	456	1	1	1	1	1	1	1	1	0	0	0	1	0	0	0	0	0	0	0
225	458	1	0	0	1	1	1	1	0	0	0	1	1	0	0	1	1	1	1	0
226	459	1	1	1	1	1	0	0	1	1	1	1	0	0	0	1	1	0	0	0
227	461	1	0	1	0	1	1	0	1	0	0	0	0	0	1	0	0	1	0	0
228	462	1	1	1	1	1	1	1	0	0	0	0	1	0	0	0	0	1	1	1
229	464	1	0	1	1	1	1	0	1	0	0	1	1	0	0	1	1	1	0	0
230	466	0	0	0	1	1	1	1	1	0	1	0	0	1	0	0	1	1	1	0
231	467	1	1	1	1	0	1	1	0	1	1	0	1	0	1	0	0	0	1	0
232	468	1	1	1	1	1	1	1	0	0	1	1	1	0	0	1	1	1	1	0
233	469	1	1	1	1	1	1	1	0	0	0	0	0	0	0	0	0	0	0	0
234	471	0	1	1	1	1	1	1	0	0	0	1	0	0	0	0	0	1	1	0
235	473	0	0	1	1	1	1	0	1	0	0	0	1	0	0	0	0	1	1	0
236	474	0	0	0	0	1	1	0	1	0	0	0	1	0	0	1	1	1	1	0
237	475	1	1	1	1	0	1	1	0	1	1	1	1	0	0	0	0	0	1	0
238	476	1	1	1	1	0	1	1	0	0	0	1	1	0	0	0	0	1	1	0
239	477	1	1	1	1	1	1	1	0	0	0	0	0	0	1	0	0	0	0	0
240	479	1	0	1	0	1	1	0	1	0	0	1	0	0	0	0	0	1	0	0
241	482	1	1	1	1	1	1	1	0	0	0	1	1	0	0	0	0	1	1	0
242	489	1	1	1	1	1	1	1	1	0	0	0	1	1	0	0	0	1	1	0
243	493	0	0	1	1	1	1	0	0	0	1	0	1	0	0	0	1	1	1	0
244	502	0	0	0	1	1	1	1	0	0	1	0	0	0	0	0	0	1	1	0
245	503	1	0	1	0	0	1	1	0	0	0	1	0	0	0	0	0	0	1	0
246	504	1	1	1	0	1	1	0	0	1	1	0	1	0	0	1	1	1	1	0
247	507	1	0	1	1	1	1	0	0	0	1	0	0	0	0	1	1	1	1	1
248	508	1	1	1	1	0	0	1	1	1	1	0	1	1	0	0	0	1	0	0
249	516	0	0	1	0	1	1	1	1	0	0	1	1	0	0	1	0	0	1	0
250	521	0	1	1	1	1	0	1	1	0	0	1	0	0	1	1	1	1	1	0
251	523	1	0	0	0	1	1	1	0	0	0	1	1	0	0	0	0	1	0	0
252	528	1	1	1	1	1	1	1	0	0	1	0	1	0	1	1	1	1	0	0
253	530	1	1	1	1	1	0	1	1	0	0	0	1	0	1	0	0	0	1	0
254	531	1	1	1	0	0	1	1	1	1	1	0	0	0	0	0	0	0	1	0
255	532	1	0	1	0	1	1	0	1	0	1	0	1	0	0	1	1	0	0	0
256	534	1	1	1	1	1	1	1	0	1	1	0	0	0	0	0	0	0	1	0
257	537	0	0	1	0	0	1	1	1	0	0	1	1	0	0	0	1	1	1	0
258	539	1	1	1	1	1	1	1	0	0	1	1	1	0	0	0	0	1	0	0
259	541	0	0	0	0	1	1	1	1	0	0	0	1	1	0	1	1	1	1	0
260	548	0	1	1	1	1	1	1	0	0	0	0	0	0	1	1	1	0	1	0
261	551	1	1	1	0	1	1	1	0	0	0	0	1	0	0	0	0	1	1	0
262	553	1	0	1	0	1	0	1	1	0	0	0	1	0	0	0	0	1	0	0
263	555	1	0	1	1	0	1	1	0	0	0	0	1	0	0	0	0	1	1	0
264	563	1	1	1	1	1	1	1	0	0	0	0	1	0	0	1	1	1	0	0
265	564	1	0	1	0	1	1	1	0	0	0	0	1	0	0	0	0	1	1	0
266	576	1	0	1	1	1	1	1	1	0	0	1	1	0	0	0	0	1	1	0
267	583	1	0	0	0	1	1	1	0	0	0	1	0	0	0	0	0	0	1	0
268	585	1	0	1	0	1	1	0	1	1	1	1	1	0	0	1	1	1	0	0
269	587	0	0	0	1	1	1	1	1	0	0	0	0	0	0	0	0	1	1	0
270	588	1	1	1	0	0	1	0	1	1	1	0	0	0	1	0	0	1	1	0
271	589	1	1	0	1	0	1	1	1	1	1	1	0	0	0	0	0	0	1	0
272	590	1	0	1	0	0	1	1	0	1	1	1	1	0	0	1	1	1	1	0
273	591	1	1	1	1	0	1	1	1	0	0	0	1	0	0	0	0	1	0	0
274	593	1	0	1	1	1	1	1	0	0	1	0	1	0	0	1	1	1	1	0
275	594	0	0	0	1	1	0	1	1	0	0	0	1	0	1	0	0	1	1	0
276	599	0	0	0	0	1	1	0	1	0	0	0	0	0	1	0	0	1	1	0
277	606	0	0	0	1	1	1	1	0	0	0	0	0	0	0	0	0	0	1	0
278	609	1	1	1	1	0	1	0	0	0	0	0	1	0	0	0	0	1	1	1
279	610	1	1	1	0	1	1	1	1	1	1	0	0	0	0	0	0	0	0	0
280	611	1	0	0	1	1	1	0	1	0	1	0	1	1	0	1	1	1	1	0
281	612	1	0	1	1	0	0	1	1	1	1	0	1	1	0	0	0	1	1	1
282	616	1	0	0	1	1	1	1	0	0	0	0	0	0	0	0	0	0	1	0
283	621	0	0	0	1	1	1	1	1	0	0	1	1	0	0	1	1	1	1	0
284	622	0	0	0	1	1	0	1	1	0	0	1	0	0	0	0	0	0	1	0
285	624	0	0	0	0	1	1	0	1	0	0	0	0	0	0	0	0	0	1	0
286	625	1	0	1	0	1	1	0	1	1	1	1	1	0	0	0	0	1	1	0
287	626	1	1	1	1	1	1	1	0	0	0	1	1	0	0	0	0	1	1	0
288	627	1	0	1	1	1	1	1	1	0	0	1	1	0	0	0	0	1	1	0
289	630	0	0	1	0	1	1	1	1	0	0	1	1	0	1	1	1	1	1	0
290	632	1	1	1	1	0	1	1	1	0	0	0	1	0	0	0	0	1	1	0
291	633	0	1	1	0	0	1	1	1	0	1	1	1	0	1	1	1	1	1	0
292	634	0	0	1	1	1	0	1	1	0	0	1	0	0	1	0	0	0	1	0
293	636	1	1	1	0	1	1	1	1	0	0	0	1	0	0	0	0	1	1	0
294	638	1	0	1	1	1	1	1	1	0	0	0	1	0	0	0	1	1	1	0
295	642	1	0	1	0	1	1	1	1	0	0	0	1	0	0	0	0	1	0	0
296	644	1	0	1	0	1	1	0	1	1	1	0	0	0	0	0	0	0	0	0
297	647	0	0	0	1	1	1	1	1	1	1	0	0	0	0	0	0	1	1	0
298	651	1	0	0	0	1	0	0	1	0	0	1	1	0	0	1	1	1	0	0
299	652	1	1	1	1	1	1	1	0	0	1	0	1	0	0	1	1	1	1	1
300	653	1	1	1	1	1	1	1	0	0	0	0	0	0	1	0	0	1	1	0
301	655	0	0	1	1	1	1	1	1	0	0	0	1	0	0	1	1	1	1	0
302	657	1	1	0	1	1	0	1	1	1	1	0	0	1	0	0	0	0	1	0
303	659	0	0	0	0	1	1	1	1	0	0	0	0	0	1	0	0	0	1	0
304	662	1	1	1	1	1	1	1	1	0	0	1	1	1	0	0	1	1	1	0
305	665	0	0	1	0	1	1	0	1	1	1	1	1	0	0	1	1	1	1	0
306	666	1	1	0	0	0	1	1	1	0	0	0	0	0	1	0	0	1	1	0
307	667	1	0	0	1	1	1	1	0	0	0	0	1	0	1	1	0	1	1	0
308	669	1	1	1	0	0	1	0	0	0	0	0	1	0	0	0	0	1	0	0
309	682	1	1	1	1	1	1	1	1	1	1	0	0	0	1	0	0	0	1	0
310	683	0	0	0	1	1	1	1	1	0	0	0	0	0	0	0	0	0	1	0
311	685	1	0	1	0	1	1	1	1	0	0	1	1	0	0	1	1	1	1	0
312	687	1	0	1	0	1	1	0	1	0	0	0	1	0	0	0	0	0	0	0
313	688	0	0	0	1	1	1	1	1	0	0	1	1	0	0	1	1	1	1	0
314	689	1	1	1	0	1	1	1	1	0	0	1	0	0	1	0	0	1	1	0
315	690	0	0	1	0	1	1	0	1	0	0	0	0	0	0	0	0	0	1	0
316	693	1	1	1	1	1	1	1	0	0	0	0	0	1	0	0	1	1	1	0
317	701	1	0	1	1	0	1	1	0	0	0	0	0	0	1	0	0	1	1	0
318	705	1	1	1	0	0	1	1	0	0	1	0	0	0	0	0	0	0	0	0
319	706	0	1	1	1	0	1	1	0	1	1	0	0	0	0	0	0	0	1	0
320	707	0	0	0	0	1	1	1	0	0	0	1	1	0	1	0	0	1	1	0
321	708	1	1	0	1	0	1	1	1	0	0	1	1	0	0	0	0	1	0	0
322	710	1	1	1	1	1	1	1	0	1	1	0	0	1	0	0	0	0	1	0
323	714	1	1	1	1	1	1	0	1	0	1	0	1	0	0	1	1	1	0	0
324	715	1	0	0	0	1	1	0	1	1	1	0	0	0	1	0	0	1	1	0
325	720	1	0	0	0	1	1	1	1	0	0	0	1	0	1	1	1	1	0	0
326	723	1	1	1	0	0	1	1	1	0	0	0	0	0	1	0	0	1	1	0
327	728	0	1	1	0	0	1	1	0	0	0	0	0	0	0	0	0	0	1	0
328	732	1	1	1	0	1	1	1	0	0	1	0	0	0	1	0	0	1	0	0
329	733	0	0	0	0	1	1	0	0	0	0	1	1	0	0	1	1	1	1	0
330	735	1	1	1	1	1	1	1	0	0	0	1	1	0	0	0	0	1	0	0
331	737	1	1	1	0	1	1	1	0	1	1	0	1	0	0	0	0	1	0	0
332	742	0	1	1	1	1	1	1	1	0	0	0	0	0	0	0	0	0	1	0
333	743	1	0	1	1	1	1	0	0	0	0	1	1	0	0	0	0	1	1	0
334	753	1	1	1	1	1	1	1	0	0	0	1	1	0	0	1	1	1	0	0
335	758	1	0	1	0	1	0	0	1	0	0	1	1	0	0	0	1	1	1	0
336	760	1	0	1	1	1	1	0	0	0	0	1	1	0	0	1	1	1	1	0
337	762	1	0	1	1	0	1	1	1	0	0	0	0	0	1	0	0	0	1	1
338	766	1	1	1	1	1	1	1	1	0	1	0	0	0	1	0	0	0	0	0
339	769	0	1	1	0	0	1	1	1	0	0	0	0	0	0	0	0	0	1	0
340	770	1	1	0	1	0	1	1	0	0	0	0	0	0	0	0	0	1	1	0
341	773	1	0	1	0	1	0	1	1	0	0	1	1	0	1	0	0	1	0	0
342	777	1	1	1	0	1	1	1	1	1	1	0	0	0	0	0	0	0	0	0
343	778	0	0	0	1	1	1	0	1	0	0	0	0	0	1	0	0	0	1	0
344	786	1	1	1	1	1	1	1	0	1	1	0	1	0	0	1	1	0	0	0
345	792	1	1	1	1	1	1	1	0	0	0	0	0	0	0	0	1	1	0	0
346	794	1	1	1	0	1	0	1	1	1	1	0	1	0	0	0	0	1	1	0
347	795	1	0	0	0	1	1	0	1	0	1	0	1	1	0	1	1	1	0	0
348	797	1	1	1	1	1	1	1	0	0	0	0	1	0	0	0	0	1	0	0
349	800	1	0	1	1	1	1	0	1	1	1	1	1	0	1	0	0	1	0	0
350	813	1	1	1	0	1	1	1	0	0	0	0	0	0	0	0	0	0	0	0
351	816	1	0	0	1	1	1	1	1	1	1	0	0	0	0	0	0	0	1	0
352	819	1	0	0	1	1	1	1	0	0	0	1	1	0	0	1	1	1	1	0
353	821	1	0	1	0	1	1	0	1	0	0	0	1	0	0	0	1	1	1	0
354	822	1	0	0	1	1	1	1	0	0	0	1	0	0	0	0	0	1	0	0
355	824	1	1	1	1	1	0	1	0	0	0	0	1	0	0	0	0	0	1	0
356	825	1	0	1	1	1	1	1	0	0	0	1	1	0	1	1	1	1	1	0
357	826	1	1	1	1	1	1	1	1	0	1	0	1	0	0	0	0	0	0	0
358	827	0	0	0	1	1	1	1	0	0	0	1	1	0	0	1	1	1	1	0
359	828	1	0	1	0	1	1	1	1	0	0	1	1	0	1	0	0	1	0	0
360	829	0	0	0	1	1	1	1	0	0	0	1	0	0	0	0	0	0	1	0
361	830	1	1	1	1	1	1	1	0	1	1	0	1	0	0	0	1	1	1	0
362	831	1	0	1	0	1	0	1	0	0	0	1	0	0	0	0	0	1	0	0
363	832	1	1	1	0	1	1	1	1	0	0	0	1	0	0	0	0	1	1	0
364	835	0	0	1	1	1	1	0	0	1	1	0	0	0	0	1	1	1	1	0
365	836	0	1	0	0	0	1	1	1	0	0	1	1	0	1	1	1	1	1	0
366	838	1	1	1	1	0	1	1	0	0	0	1	1	0	0	0	0	1	1	0
367	839	1	1	1	1	0	1	1	0	0	0	0	0	0	0	0	0	0	0	0
368	840	1	1	1	1	0	1	1	0	0	0	1	1	0	0	0	0	1	1	1
369	841	1	1	0	1	0	1	1	0	0	0	1	1	0	0	1	1	1	1	0
370	842	1	0	1	1	1	1	1	1	0	0	0	1	1	1	0	0	0	0	0
371	848	1	1	1	1	1	1	1	0	0	1	0	0	0	0	0	0	1	1	0
372	849	1	0	1	1	1	1	1	1	0	0	1	1	0	0	1	1	1	0	0
373	850	1	1	1	1	0	1	1	0	0	0	0	1	0	0	0	0	0	1	0
374	851	1	1	1	0	0	1	1	1	0	1	1	1	1	0	0	1	1	1	0
375	852	1	1	1	1	1	1	1	0	0	0	0	0	1	0	0	0	0	0	0
376	853	1	0	1	0	1	1	1	1	1	1	0	0	1	1	1	1	1	0	0
377	854	1	0	1	0	1	1	0	1	1	1	1	1	0	0	0	1	1	0	0
378	855	0	0	1	0	1	1	1	1	0	0	1	1	0	0	1	1	1	1	0
379	856	1	1	1	0	0	0	1	1	0	0	0	1	1	0	1	1	1	1	0
380	857	1	1	1	1	1	1	1	1	0	0	0	1	0	1	0	0	1	1	0
381	858	1	1	1	1	1	1	1	0	0	0	0	1	1	0	0	0	0	0	0
382	859	1	1	1	1	0	1	0	0	0	0	1	1	0	1	1	1	1	1	0
383	860	1	1	1	1	1	1	1	0	0	0	1	1	0	0	0	1	1	1	0
384	862	1	0	1	1	1	1	0	0	0	0	0	0	0	1	0	0	1	1	0
385	864	0	0	1	1	1	1	1	1	0	0	1	1	0	0	0	1	1	1	0
386	865	1	1	1	1	1	1	1	0	0	1	0	1	0	0	0	0	1	1	0
387	866	1	1	1	1	1	1	0	0	0	0	0	0	0	0	0	0	1	0	0
388	867	1	1	1	0	0	1	1	1	0	0	1	1	0	0	0	0	1	1	0
389	868	1	1	1	1	1	1	1	0	1	1	0	0	1	0	0	0	0	0	0
390	870	1	1	1	0	0	1	0	0	0	0	0	0	0	0	0	0	1	1	0
391	871	1	1	1	1	1	1	1	0	0	0	1	1	0	0	0	1	0	1	0
392	872	1	1	1	0	0	0	0	0	1	1	0	1	0	0	0	1	1	0	0
393	873	1	0	1	0	1	1	1	1	0	0	0	0	0	0	0	0	1	0	0
394	875	1	1	1	1	0	1	1	0	0	0	0	0	0	0	0	0	0	0	0
395	876	1	1	1	1	1	1	1	0	0	0	0	1	0	0	0	0	1	1	0
396	877	1	1	1	1	1	0	1	1	1	1	0	1	0	1	0	0	1	1	0
397	878	0	0	0	0	1	1	0	1	0	0	1	1	0	0	1	1	1	1	0
398	880	1	0	1	0	1	1	0	1	0	0	0	0	0	0	0	0	1	0	0
399	881	0	0	1	0	1	0	1	1	0	0	1	0	0	1	0	0	1	1	0
400	882	1	1	1	1	1	1	1	1	0	0	0	1	0	0	1	1	1	0	0
401	883	1	1	1	1	1	1	1	0	0	0	0	1	0	0	0	0	1	1	0
402	884	0	0	0	1	1	1	0	1	0	0	0	0	0	0	0	0	0	1	0
403	885	0	0	1	0	1	1	1	1	0	0	1	1	0	1	1	1	1	1	0
404	886	1	1	1	0	1	0	1	1	0	0	0	1	0	0	0	0	1	1	1
405	887	1	1	1	1	0	0	1	1	0	0	1	0	0	0	0	0	1	1	0
406	889	1	0	0	0	1	0	1	1	0	0	1	1	0	1	0	0	1	0	0
407	890	1	0	0	1	1	1	1	1	0	0	1	1	0	0	0	1	1	0	0
408	892	1	1	1	1	1	1	1	0	0	0	0	1	0	0	0	1	1	0	0
409	893	1	1	1	0	0	1	1	1	0	0	0	1	0	0	0	0	1	1	1
410	894	1	1	1	1	1	1	1	0	0	0	0	0	0	1	0	0	1	0	0
411	895	1	1	1	1	1	1	1	0	0	0	0	1	0	0	0	0	1	1	0
412	897	1	0	1	0	1	1	0	1	0	0	1	1	1	0	0	0	1	0	0
413	898	1	0	1	0	1	0	0	1	0	0	1	1	0	1	1	1	1	1	0
414	899	0	1	1	1	1	1	1	0	0	0	0	0	0	0	0	0	1	1	0
415	902	1	0	1	1	1	1	0	1	1	1	0	1	0	1	1	1	0	1	0
416	903	1	1	1	0	1	1	0	0	0	0	1	1	0	0	1	1	1	1	0
417	905	1	1	1	1	1	1	1	0	0	0	0	1	0	0	0	0	1	1	0
418	906	1	0	1	1	1	0	1	1	0	0	1	1	0	0	0	1	1	1	0
419	907	1	1	1	1	0	1	1	0	0	0	0	0	0	0	0	0	1	1	0
420	909	0	0	0	0	1	1	0	1	0	0	1	1	0	0	1	1	1	1	0
421	910	0	0	1	1	1	1	1	1	0	0	1	1	0	1	1	1	1	1	0
422	911	0	0	1	1	1	1	1	1	0	0	1	1	0	1	0	1	1	1	0
423	912	0	0	1	1	1	1	1	0	0	0	1	1	0	1	1	1	1	1	0
424	913	0	0	1	1	0	1	0	1	0	0	1	0	0	1	0	0	1	1	0
425	914	1	1	1	1	1	1	1	0	0	0	0	1	1	0	1	1	1	0	0
426	915	1	0	1	0	1	1	0	1	1	1	0	1	0	0	0	1	1	0	0
427	916	1	0	1	1	1	1	1	1	1	1	0	0	0	0	0	1	1	0	0
428	917	0	0	0	1	1	1	1	0	0	0	1	1	0	0	1	1	1	1	0
429	918	1	1	1	0	0	0	1	1	0	0	1	1	0	0	0	1	1	0	0
430	919	1	0	1	0	1	0	1	1	0	0	1	1	1	0	0	0	1	1	0
431	923	1	1	1	1	1	1	1	0	0	0	0	0	1	1	0	0	0	0	0
432	925	1	1	1	1	0	1	1	0	0	0	1	1	0	0	1	0	1	1	0
433	926	1	1	1	1	1	1	1	0	0	1	0	0	1	1	0	0	0	1	0
434	927	1	1	1	1	1	0	1	1	0	0	0	1	0	0	0	0	1	1	0
435	928	1	0	1	1	1	1	1	1	0	0	1	0	0	1	0	0	1	1	1
436	930	1	1	0	1	0	1	1	0	0	0	1	0	0	0	0	0	1	1	0
437	931	1	0	1	0	0	1	1	1	1	1	0	0	0	1	0	0	1	0	0
438	932	0	0	0	0	1	1	1	1	0	0	1	1	0	0	1	1	1	1	0
439	933	0	1	1	1	0	1	0	1	0	0	1	1	0	0	1	1	1	1	0
440	937	1	0	1	0	1	1	1	1	0	0	0	1	0	0	0	0	1	1	0
441	938	1	0	1	1	1	1	1	0	0	0	1	1	0	0	1	0	1	1	0
442	942	0	0	1	1	1	0	1	1	1	1	0	1	0	0	0	0	1	1	0
443	943	1	1	1	1	1	0	1	1	0	0	1	0	0	1	0	0	0	1	1
444	945	1	0	0	0	0	1	0	0	0	0	1	1	0	0	0	0	1	1	1
445	946	1	0	0	1	1	0	1	1	0	0	0	0	0	1	0	0	1	1	0
446	947	0	0	1	1	1	1	1	1	0	0	1	1	0	1	1	1	1	1	0
447	948	0	1	1	0	0	1	0	0	0	0	1	1	0	0	1	0	1	1	0
448	949	1	0	1	0	1	1	1	0	0	0	0	1	0	0	1	1	1	0	0
449	950	0	1	1	0	0	1	1	0	0	0	0	0	0	0	0	0	0	1	0
450	951	1	1	1	1	1	1	1	1	0	1	0	1	1	0	0	0	0	0	0
451	952	1	0	0	1	1	1	1	0	0	0	1	1	0	1	1	1	1	0	0
452	953	1	0	0	0	1	1	0	1	0	1	0	0	0	1	0	0	1	1	0
453	956	1	0	1	1	1	1	1	1	0	1	0	0	0	0	0	0	1	1	0
454	958	1	0	0	1	1	1	1	1	0	0	0	0	0	1	0	0	1	0	0
455	959	0	0	0	0	1	1	1	1	0	0	1	1	0	0	0	1	1	1	0
456	960	1	1	0	1	1	1	1	0	0	0	0	0	0	0	0	0	1	1	0
457	961	1	1	1	1	1	1	1	0	1	1	0	1	0	0	0	0	1	1	0
458	964	1	1	1	1	1	1	1	0	1	1	0	1	0	0	0	0	0	1	0
459	967	0	0	1	0	1	1	1	1	0	0	1	1	0	0	0	0	1	1	0
460	969	1	0	1	1	0	1	0	0	1	1	0	0	1	0	0	0	0	1	0
461	970	1	0	1	0	1	1	0	1	0	0	1	0	0	0	1	1	1	1	0
462	972	0	0	0	0	1	1	0	0	0	1	0	1	0	0	0	0	1	1	0
463	973	1	0	1	1	1	1	1	0	0	0	1	1	0	0	0	0	1	1	0
464	974	1	1	1	1	1	1	1	0	0	0	1	1	0	1	0	0	1	0	0
465	975	1	1	1	1	1	1	1	0	0	0	1	1	0	0	1	1	1	1	0
466	977	1	0	0	1	1	0	0	1	0	0	0	0	0	0	0	0	0	1	0
467	978	1	1	1	1	1	1	1	1	0	0	0	1	1	0	0	0	1	1	0
468	979	1	1	0	1	0	1	1	0	0	0	1	1	0	0	1	1	1	1	0
469	980	1	0	1	0	1	1	0	1	0	0	0	1	0	0	0	0	1	1	0
470	981	1	0	1	1	1	0	1	1	0	0	1	1	0	0	0	0	1	0	0
471	982	1	1	1	0	1	1	1	1	1	1	0	1	1	0	0	0	0	1	1
472	983	0	0	1	0	1	1	0	1	1	0	1	0	0	0	0	1	1	1	0
473	984	1	1	1	1	1	1	1	1	0	0	0	1	0	1	0	1	1	0	0
474	985	1	1	1	0	1	1	1	1	0	0	0	0	0	1	0	0	0	0	0
475	986	0	0	1	1	1	1	1	1	0	0	0	1	0	0	0	0	1	1	0
476	987	0	0	0	0	1	0	0	1	0	0	0	0	0	1	0	0	0	1	0
477	988	0	1	1	1	1	1	1	0	0	0	0	0	0	0	0	0	1	1	0
478	989	1	1	1	0	0	1	1	1	0	1	0	1	0	1	1	1	0	1	0
479	990	1	0	0	1	1	1	1	0	1	1	0	1	0	0	0	0	1	1	0
480	991	0	0	0	1	1	1	1	0	0	0	0	0	0	1	0	0	1	1	0
481	992	0	0	0	1	1	1	1	1	0	0	0	0	0	1	0	0	1	1	0
482	993	1	0	1	1	1	1	1	1	1	1	0	1	1	1	0	0	1	0	0
483	994	0	0	1	0	1	1	1	1	0	0	0	1	0	1	0	0	1	1	0
484	995	1	1	1	0	1	1	1	1	0	0	1	1	0	0	0	0	1	1	1
485	996	0	0	0	1	1	1	1	0	0	0	1	1	0	0	1	1	1	1	0
486	997	1	1	1	1	1	1	1	0	0	0	1	0	0	0	0	0	0	1	1
487	998	0	1	1	1	1	1	1	0	0	0	0	1	0	0	0	0	1	1	0
488	1000	0	1	1	1	1	1	1	0	0	1	0	1	0	0	1	1	1	1	0
489	1001	1	1	1	1	1	0	0	1	0	0	0	1	0	0	0	1	1	0	0
490	1002	1	0	0	1	0	1	1	1	0	0	0	0	0	0	0	0	0	1	0
491	1003	1	0	1	0	1	1	1	1	0	0	1	1	0	0	0	1	1	1	0
492	1004	0	0	1	0	1	0	0	1	0	0	1	1	0	1	1	1	1	1	0
493	1005	1	1	1	1	1	1	1	0	0	1	0	0	0	0	0	0	0	1	0
494	1006	1	1	1	1	1	1	0	1	1	0	1	0	1	0	1	1	1	1	0
495	1007	0	0	0	1	1	1	1	0	0	0	0	0	0	0	0	0	0	1	0
496	1008	1	1	1	0	1	1	1	0	0	0	0	1	0	0	0	0	1	1	0
497	1009	1	1	1	1	1	1	1	0	0	0	1	1	0	0	1	1	1	0	0
498	1010	1	1	1	1	1	1	1	0	1	1	0	0	1	0	0	0	0	1	0
499	1011	1	1	1	1	1	1	1	0	0	0	0	1	0	0	0	0	1	1	0
500	1012	1	1	1	1	1	1	1	0	0	1	0	1	0	0	1	1	1	0	0
501	1013	1	0	1	1	1	1	1	0	0	0	0	1	0	0	1	1	1	1	1
502	1014	1	0	0	0	1	1	1	0	0	0	0	0	0	0	0	0	1	0	0
503	1015	1	1	1	1	1	1	0	0	0	0	1	1	0	0	0	0	1	0	0
504	1016	1	1	1	1	1	1	1	0	0	0	1	1	0	0	0	0	1	1	0
505	1017	0	0	0	0	1	1	1	1	0	0	0	1	0	0	1	1	1	1	0
506	1018	0	0	0	1	1	1	1	1	0	0	1	1	0	0	0	0	1	1	0
507	1019	1	1	0	1	1	1	1	1	0	0	1	1	0	0	0	0	1	1	0
508	1020	0	0	1	0	1	0	1	1	1	1	0	1	0	1	0	1	1	1	0
509	1021	1	0	1	0	1	1	1	1	0	0	0	1	0	1	1	1	1	0	0
510	1022	1	0	1	1	1	1	1	0	0	0	0	0	0	0	0	0	1	0	0
511	1023	1	0	1	1	1	1	1	0	0	0	1	1	0	1	1	1	1	1	0
512	1024	1	0	1	0	1	0	1	1	0	0	1	1	0	1	0	1	1	1	0
513	1025	1	1	1	1	0	1	1	1	0	0	0	1	0	0	0	0	1	0	0
514	1026	1	1	1	1	0	1	1	0	0	0	0	1	0	0	0	0	1	1	0
515	1027	1	1	1	1	1	1	1	1	1	1	1	1	0	0	0	1	1	1	0
516	1028	1	1	1	1	1	1	1	1	0	0	0	1	1	0	0	0	0	1	1
517	1029	0	1	1	1	1	1	1	1	1	1	1	1	1	1	0	1	1	1	0
518	1030	0	1	1	1	1	0	1	1	0	0	0	1	0	0	0	0	1	1	0
519	1031	1	0	1	1	1	1	1	1	0	0	0	0	0	0	0	0	1	0	0
