# Supplementary material for: Predicting factors for long-term survival in patients with out-of-hospital cardiac arrest – A propensity score-matched analysis
Source: PLoS One. 2020 Jan 15;15(1):e0218634. doi: 10.1371/journal.pone.0218634 (PMC6961829; doi:10.1371/journal.pone.0218634)
Supplement: S2 File — (XLS) [file pone.0218634.s002.xls]

## Sheet: m.data2.csv
	X	Nr	immediateCAG	X.30daysurvival	ROSC	BystanderCPR	CPC12atdischarge	DAYTIME	WITNESS	ARREST	activesmoker	SMOKE	diabetes	HYP	familyhistory	FEM	historyofpriormyocardialinfarction	historyofcoronaryarterydisease	arterialhypertension	immediatePCIofculpritlesion	PCIofmorelesionsthanculpritlesion	distance	weights
2	2	3	0	0	0	1	1	1	1	1	0	0	1	1	0	0	1	1	1	1	0	0.496582	1
5	5	7	0	0	0	1	1	1	0	0	0	0	1	1	0	0	1	1	1	1	0	0.568184	1
6	6	8	1	1	1	1	0	0	1	1	0	1	0	1	0	0	1	1	1	1	0	0.893474	1
11	11	21	0	1	1	1	0	1	1	1	0	0	0	1	0	0	0	0	1	1	0	0.748488	1
12	12	23	0	0	1	0	1	0	1	1	0	0	0	0	0	0	0	0	1	1	0	0.695811	1
13	13	24	0	1	1	1	0	1	1	0	1	1	0	0	0	0	0	0	0	1	0	0.923814	1
14	14	25	1	1	1	1	0	1	0	1	0	1	0	1	0	0	0	0	1	1	0	0.838881	1
19	19	33	1	1	1	1	0	1	1	1	1	1	1	0	0	0	0	0	1	1	0	0.84602	1
20	20	36	0	0	0	1	1	1	1	0	0	1	0	1	0	0	0	0	1	1	0	0.863041	1
22	22	39	0	0	1	1	1	1	1	0	1	1	0	0	0	0	0	0	1	1	0	0.923814	1
24	24	41	0	1	1	1	0	0	1	1	0	0	1	1	0	0	1	1	1	1	0	0.743432	1
26	26	46	0	1	1	1	1	1	1	1	0	0	1	1	0	0	1	1	1	1	0	0.748488	1
27	27	48	0	0	1	1	1	1	0	1	0	0	0	1	0	0	0	0	1	1	0	0.642694	1
28	28	51	0	0	1	1	0	0	1	1	0	0	1	1	0	1	1	1	1	1	0	0.668434	1
29	29	53	0	0	1	1	1	1	1	1	0	0	0	1	0	0	0	1	1	1	0	0.748488	1
31	31	55	0	0	1	0	1	1	1	1	0	0	1	1	0	0	1	1	1	1	0	0.748488	1
33	33	60	1	0	0	0	1	1	1	1	0	0	0	0	0	0	0	0	0	1	0	0.437793	1
34	34	62	1	1	1	1	1	1	1	0	0	0	0	1	0	1	0	0	1	1	0	0.82045	1
36	36	64	1	1	1	0	1	1	1	1	0	0	0	1	0	0	0	0	1	1	0	0.748488	1
38	38	68	1	1	1	0	1	1	1	1	1	1	0	1	1	0	0	0	1	1	0	0.874371	1
39	39	74	1	0	1	1	0	1	1	1	1	1	0	1	0	0	0	0	0	1	0	0.874371	1
42	42	80	0	0	1	0	1	1	1	1	0	0	1	1	0	0	1	1	1	1	0	0.748488	1
43	43	81	0	0	1	1	0	0	1	1	1	1	1	1	0	1	1	1	1	1	0	0.825018	1
49	49	89	1	1	1	1	1	1	1	1	1	1	0	0	0	1	0	0	0	1	0	0.792646	1
50	50	90	1	1	1	0	0	1	1	1	0	0	1	0	0	0	0	0	1	1	0	0.701429	1
51	51	91	1	0	1	1	0	1	1	1	0	0	1	0	0	0	0	0	1	0	0	0.701429	1
52	52	92	1	1	0	1	0	1	1	1	0	0	1	1	0	0	0	1	1	1	1	0.496582	1
53	53	93	0	0	1	1	1	1	1	1	0	1	1	0	0	0	0	0	1	1	0	0.871799	1
56	56	97	0	0	1	1	1	1	1	1	1	1	0	0	0	1	0	0	1	1	0	0.792646	1
57	57	98	1	1	1	1	0	1	1	1	0	0	0	1	1	0	0	0	0	1	0	0.748488	1
58	58	99	0	1	1	1	0	1	0	0	1	1	1	1	0	0	0	0	1	1	0	0.902762	1
61	61	103	1	0	0	1	1	1	1	1	0	0	1	1	0	0	1	0	1	1	0	0.496582	1
62	62	104	1	0	0	1	1	1	1	1	1	1	1	1	0	1	1	1	1	1	0	0.616133	1
63	63	106	0	1	1	0	0	1	0	1	0	0	0	1	0	0	0	0	1	1	0	0.642694	1
68	68	114	0	0	1	0	0	0	0	1	0	0	0	0	0	0	0	0	1	1	0	0.580284	1
69	69	116	1	1	0	1	0	1	0	1	0	1	0	0	0	0	0	0	1	0	0	0.576698	1
72	72	121	0	0	1	0	1	1	1	1	0	0	1	1	0	0	1	1	1	1	0	0.748488	1
73	73	125	1	1	1	1	1	1	1	1	1	1	0	1	0	0	1	1	1	1	0	0.874371	1
76	76	134	0	0	1	0	1	1	1	1	0	0	1	1	0	1	1	1	1	1	0	0.67432	1
77	77	136	0	1	1	1	1	1	1	0	1	1	1	1	0	0	0	0	0	1	0	0.938876	1
78	78	137	1	1	1	0	0	1	1	1	1	1	0	0	0	0	0	0	0	0	0	0.84602	1
79	79	138	1	1	1	1	1	1	1	1	1	1	0	1	0	0	0	0	0	1	0	0.874371	1
84	84	145	0	0	1	0	1	1	1	1	0	0	0	0	0	1	1	1	1	1	0	0.620422	1
85	85	147	1	0	1	0	0	1	1	1	0	0	0	0	0	0	0	0	1	0	0	0.701429	1
86	86	148	0	0	1	0	1	1	1	1	1	1	1	0	0	1	0	0	0	1	0	0.792646	1
93	93	157	1	1	1	1	1	1	1	0	0	1	0	0	0	0	0	0	1	0	0	0.93753	1
96	96	162	0	0	0	0	1	1	1	1	1	1	1	1	0	1	1	1	1	1	0	0.616133	1
98	98	164	0	0	1	1	1	0	0	1	0	0	1	1	0	0	0	0	1	1	0	0.636543	1
99	99	166	0	1	1	0	0	1	1	1	0	0	0	0	1	0	0	0	1	1	0	0.701429	1
100	100	167	1	1	0	0	0	1	1	1	0	0	0	1	0	0	0	0	1	0	0	0.496582	1
108	108	185	1	0	1	0	0	1	0	1	0	0	0	1	0	0	0	0	1	0	0	0.642694	1
109	109	186	1	1	1	0	1	1	1	0	1	1	1	1	0	1	0	0	1	1	0	0.914433	1
111	111	188	0	1	1	0	0	0	1	1	1	1	0	1	0	0	0	0	1	1	0	0.871411	1
112	112	191	0	0	1	0	1	0	0	1	0	0	0	1	0	1	0	0	1	1	0	0.549245	1
113	113	193	1	0	1	1	0	1	1	1	0	0	1	1	0	1	1	1	1	1	0	0.67432	1
116	116	196	1	1	1	0	1	0	0	1	1	1	0	1	0	0	1	1	1	1	0	0.803767	1
117	117	199	1	1	1	0	0	1	0	1	0	1	0	1	0	0	0	0	0	0	0	0.838881	1
118	118	202	0	1	1	1	1	1	1	1	0	0	1	0	0	0	0	0	1	1	0	0.701429	1
123	123	213	0	0	1	0	1	1	1	1	0	0	0	0	1	1	0	0	1	1	0	0.620422	1
125	125	220	1	0	1	1	1	1	0	1	0	0	1	1	0	1	1	1	1	1	0	0.555842	1
126	126	226	1	1	1	1	1	1	0	0	0	0	0	0	0	0	0	1	1	1	0	0.758089	1
139	139	253	1	0	0	1	1	1	0	0	0	0	0	0	0	0	1	1	1	0	0	0.509497	1
140	140	259	0	0	1	1	1	1	1	1	0	0	1	1	0	1	1	1	1	1	0	0.67432	1
142	142	263	1	1	1	1	0	1	1	0	0	1	0	1	0	0	1	1	1	1	0	0.950028	1
145	145	274	1	0	1	0	1	1	1	1	0	0	1	1	0	0	1	1	1	1	0	0.748488	1
148	148	282	1	1	1	0	0	1	1	1	1	1	0	0	0	0	0	0	0	1	0	0.84602	1
151	151	286	0	0	1	0	0	0	1	1	0	0	1	1	0	0	1	1	1	1	0	0.743432	1
152	152	287	0	1	1	1	0	1	1	1	0	0	0	1	0	0	0	0	1	1	0	0.748488	1
156	156	294	1	0	1	1	1	1	1	1	0	0	0	1	0	0	0	0	1	0	0	0.748488	1
165	165	313	1	0	0	0	1	1	1	1	0	0	1	1	0	0	1	1	1	1	0	0.496582	1
167	167	326	0	0	0	1	1	1	1	0	0	0	1	1	0	0	1	1	1	1	0	0.685235	1
169	169	332	1	0	1	0	1	1	1	1	0	0	0	1	0	0	0	0	1	1	0	0.748488	1
171	171	334	1	0	1	0	1	1	1	1	0	0	1	1	0	1	0	0	1	0	0	0.67432	1
173	173	336	0	0	1	1	1	1	1	1	0	0	0	1	1	0	1	1	1	1	0	0.748488	1
174	174	337	1	0	1	0	1	1	1	1	0	0	0	0	0	1	0	0	1	0	0	0.620422	1
175	175	338	1	0	1	1	0	1	1	1	0	0	0	0	0	0	0	0	1	0	0	0.701429	1
178	178	344	1	1	1	0	1	1	1	0	0	1	1	1	0	1	1	1	1	0	0	0.92971	1
179	179	345	0	0	0	0	1	0	1	1	0	0	1	1	0	0	1	1	1	1	0	0.489913	1
180	180	347	0	0	1	1	1	1	1	1	0	0	1	0	0	1	1	1	0	1	0	0.620422	1
181	181	350	1	1	0	1	0	1	1	1	0	1	0	0	0	0	0	0	0	1	1	0.69269	1
183	183	354	0	0	1	1	1	1	1	1	0	0	1	1	0	0	1	1	1	1	0	0.748488	1
190	190	366	1	1	1	1	0	1	1	1	0	0	0	0	0	0	0	0	0	0	0	0.701429	1
194	194	373	1	1	0	0	0	1	1	1	1	1	0	0	1	0	0	0	0	1	0	0.645539	1
195	195	374	0	0	1	1	1	1	1	0	0	0	0	0	0	1	0	0	0	1	0	0.782951	1
199	199	385	1	0	0	1	1	0	1	0	0	0	0	1	0	0	0	0	1	1	1	0.679451	1
200	200	388	1	1	1	1	1	1	1	1	0	0	0	1	1	0	0	1	1	0	0	0.748488	1
201	201	390	1	0	1	1	1	0	1	1	0	0	0	0	0	0	0	0	1	1	0	0.695811	1
202	202	392	0	1	1	1	0	1	1	1	1	1	1	0	0	1	0	1	1	1	0	0.792646	1
203	203	394	0	0	1	0	1	1	0	1	0	0	1	1	0	1	1	1	1	1	0	0.555842	1
204	204	401	1	0	1	1	1	1	1	1	0	0	0	0	0	1	0	0	1	0	0	0.620422	1
205	205	403	1	1	1	1	0	1	0	1	0	0	0	1	0	0	0	0	1	1	1	0.642694	1
208	208	409	1	0	0	1	1	1	0	1	0	0	0	1	0	0	0	0	0	1	0	0.373516	1
209	209	410	0	0	1	1	1	1	1	1	0	0	0	0	0	0	0	0	1	1	0	0.701429	1
212	212	414	1	0	1	0	1	1	1	1	0	0	1	1	0	0	0	0	1	1	0	0.748488	1
213	213	418	0	0	0	1	1	1	1	0	0	0	1	1	0	0	1	1	1	1	0	0.685235	1
214	214	419	1	0	0	1	1	1	1	1	0	0	1	1	0	1	1	1	1	1	0	0.406985	1
216	216	421	0	1	1	0	1	1	1	1	0	0	0	1	1	1	0	0	0	1	0	0.67432	1
218	218	433	0	0	1	0	1	1	0	1	0	0	1	1	0	0	1	1	1	1	0	0.642694	1
219	219	438	1	1	1	0	1	0	1	1	1	1	0	0	0	0	0	0	0	0	0	0.842512	1
220	220	439	0	0	0	1	1	1	1	0	0	0	1	1	0	0	1	1	1	1	0	0.685235	1
223	223	451	0	1	1	0	0	1	0	1	0	0	0	0	0	1	0	0	1	1	0	0.496962	1
225	225	458	1	0	0	1	1	1	1	0	0	0	1	1	0	0	1	1	1	1	0	0.685235	1
227	227	461	1	0	1	0	1	1	0	1	0	0	0	0	0	1	0	0	1	0	0	0.496962	1
229	229	464	1	0	1	1	1	1	0	1	0	0	1	1	0	0	1	1	1	0	0	0.642694	1
230	230	466	0	0	0	1	1	1	1	1	0	1	0	0	1	0	0	1	1	1	0	0.69269	1
234	234	471	0	1	1	1	1	1	1	0	0	0	1	0	0	0	0	0	1	1	0	0.838311	1
235	235	473	0	0	1	1	1	1	0	1	0	0	0	1	0	0	0	0	1	1	0	0.642694	1
236	236	474	0	0	0	0	1	1	0	1	0	0	0	1	0	0	1	1	1	1	0	0.373516	1
240	240	479	1	0	1	0	1	1	0	1	0	0	1	0	0	0	0	0	1	0	0	0.586768	1
243	243	493	0	0	1	1	1	1	0	0	0	1	0	1	0	0	0	1	1	1	0	0.91994	1
244	244	502	0	0	0	1	1	1	1	0	0	1	0	0	0	0	0	0	1	1	0	0.832623	1
249	249	516	0	0	1	0	1	1	1	1	0	0	1	1	0	0	1	0	0	1	0	0.748488	1
250	250	521	0	1	1	1	1	0	1	1	0	0	1	0	0	1	1	1	1	1	0	0.614118	1
251	251	523	1	0	0	0	1	1	1	0	0	0	1	1	0	0	0	0	1	0	0	0.685235	1
257	257	537	0	0	1	0	0	1	1	1	0	0	1	1	0	0	0	1	1	1	0	0.748488	1
258	258	539	1	1	1	1	1	1	1	0	0	1	1	1	0	0	0	0	1	0	0	0.950028	1
259	259	541	0	0	0	0	1	1	1	1	0	0	0	1	1	0	1	1	1	1	0	0.496582	1
260	260	548	0	1	1	1	1	1	1	0	0	0	0	0	0	1	1	1	0	1	0	0.782951	1
267	267	583	1	0	0	0	1	1	1	0	0	0	1	0	0	0	0	0	0	1	0	0.632157	1
269	269	587	0	0	0	1	1	1	1	1	0	0	0	0	0	0	0	0	1	1	0	0.437793	1
270	270	588	1	1	1	0	0	1	0	1	1	1	0	0	0	1	0	0	1	1	0	0.69793	1
271	271	589	1	1	0	1	0	1	1	1	1	1	1	0	0	0	0	0	0	1	0	0.645539	1
275	275	594	0	0	0	1	1	0	1	1	0	0	0	1	0	1	0	0	1	1	0	0.400561	1
277	277	606	0	0	0	1	1	1	1	0	0	0	0	0	0	0	0	0	0	1	0	0.632157	1
278	278	609	1	1	1	1	0	1	0	0	0	0	0	1	0	0	0	0	1	1	1	0.798779	1
279	279	610	1	1	1	0	1	1	1	1	1	1	0	0	0	0	0	0	0	0	0	0.84602	1
280	280	611	1	0	0	1	1	1	0	1	0	1	0	1	1	0	1	1	1	1	0	0.633134	1
283	283	621	0	0	0	1	1	1	1	1	0	0	1	1	0	0	1	1	1	1	0	0.496582	1
284	284	622	0	0	0	1	1	0	1	1	0	0	1	0	0	0	0	0	0	1	0	0.431237	1
285	285	624	0	0	0	0	1	1	0	1	0	0	0	0	0	0	0	0	0	1	0	0.320034	1
289	289	630	0	0	1	0	1	1	1	1	0	0	1	1	0	1	1	1	1	1	0	0.67432	1
290	290	632	1	1	1	1	0	1	1	1	0	0	0	1	0	0	0	0	1	1	0	0.748488	1
291	291	633	0	1	1	0	0	1	1	1	0	1	1	1	0	1	1	1	1	1	0	0.857006	1
292	292	634	0	0	1	1	1	0	1	1	0	0	1	0	0	1	0	0	0	1	0	0.614118	1
293	293	636	1	1	1	0	1	1	1	1	0	0	0	1	0	0	0	0	1	1	0	0.748488	1
294	294	638	1	0	1	1	1	1	1	1	0	0	0	1	0	0	0	1	1	1	0	0.748488	1
295	295	642	1	0	1	0	1	1	1	1	0	0	0	1	0	0	0	0	1	0	0	0.748488	1
297	297	647	0	0	0	1	1	1	1	1	1	1	0	0	0	0	0	0	1	1	0	0.645539	1
298	298	651	1	0	0	0	1	0	0	1	0	0	1	1	0	0	1	1	1	0	0	0.367294	1
301	301	655	0	0	1	1	1	1	1	1	0	0	0	1	0	0	1	1	1	1	0	0.748488	1
303	303	659	0	0	0	0	1	1	1	1	0	0	0	0	0	1	0	0	0	1	0	0.351398	1
305	305	665	0	0	1	0	1	1	0	1	1	1	1	1	0	0	1	1	1	1	0	0.807941	1
306	306	666	1	1	0	0	0	1	1	1	0	0	0	0	0	1	0	0	1	1	0	0.351398	1
310	310	683	0	0	0	1	1	1	1	1	0	0	0	0	0	0	0	0	0	1	0	0.437793	1
312	312	687	1	0	1	0	1	1	0	1	0	0	0	1	0	0	0	0	0	0	0	0.642694	1
313	313	688	0	0	0	1	1	1	1	1	0	0	1	1	0	0	1	1	1	1	0	0.496582	1
314	314	689	1	1	1	0	1	1	1	1	0	0	1	0	0	1	0	0	1	1	0	0.620422	1
315	315	690	0	0	1	0	1	1	0	1	0	0	0	0	0	0	0	0	0	1	0	0.586768	1
318	318	705	1	1	1	0	0	1	1	0	0	1	0	0	0	0	0	0	0	0	0	0.93753	1
319	319	706	0	1	1	1	0	1	1	0	1	1	0	0	0	0	0	0	0	1	0	0.923814	1
320	320	707	0	0	0	0	1	1	1	0	0	0	1	1	0	1	0	0	1	1	0	0.602325	1
321	321	708	1	1	0	1	0	1	1	1	0	0	1	1	0	0	0	0	1	0	0	0.496582	1
324	324	715	1	0	0	0	1	1	0	1	1	1	0	0	0	1	0	0	1	1	0	0.433699	1
325	325	720	1	0	0	0	1	1	1	1	0	0	0	1	0	1	1	1	1	0	0	0.406985	1
327	327	728	0	1	1	0	0	1	1	0	0	0	0	0	0	0	0	0	0	1	0	0.838311	1
329	329	733	0	0	0	0	1	1	0	0	0	0	1	1	0	0	1	1	1	1	0	0.568184	1
332	332	742	0	1	1	1	1	1	1	1	0	0	0	0	0	0	0	0	0	1	0	0.701429	1
336	336	760	1	0	1	1	1	1	0	0	0	0	1	1	0	0	1	1	1	1	0	0.798779	1
339	339	769	0	1	1	0	0	1	1	1	0	0	0	0	0	0	0	0	0	1	0	0.701429	1
342	342	777	1	1	1	0	1	1	1	1	1	1	0	0	0	0	0	0	0	0	0	0.84602	1
347	347	795	1	0	0	0	1	1	0	1	0	1	0	1	1	0	1	1	1	0	0	0.633134	1
351	351	816	1	0	0	1	1	1	1	1	1	1	0	0	0	0	0	0	0	1	0	0.645539	1
352	352	819	1	0	0	1	1	1	1	0	0	0	1	1	0	0	1	1	1	1	0	0.685235	1
353	353	821	1	0	1	0	1	1	0	1	0	0	0	1	0	0	0	1	1	1	0	0.642694	1
358	358	827	0	0	0	1	1	1	1	0	0	0	1	1	0	0	1	1	1	1	0	0.685235	1
359	359	828	1	0	1	0	1	1	1	1	0	0	1	1	0	1	0	0	1	0	0	0.67432	1
360	360	829	0	0	0	1	1	1	1	0	0	0	1	0	0	0	0	0	0	1	0	0.632157	1
362	362	831	1	0	1	0	1	0	1	0	0	0	1	0	0	0	0	0	1	0	0	0.834662	1
363	363	832	1	1	1	0	1	1	1	1	0	0	0	1	0	0	0	0	1	1	0	0.748488	1
364	364	835	0	0	1	1	1	1	0	0	1	1	0	0	0	0	1	1	1	1	0	0.879938	1
365	365	836	0	1	0	0	0	1	1	1	0	0	1	1	0	1	1	1	1	1	0	0.406985	1
369	369	841	1	1	0	1	0	1	1	0	0	0	1	1	0	0	1	1	1	1	0	0.685235	1
370	370	842	1	0	1	1	1	1	1	1	0	0	0	1	1	1	0	0	0	0	0	0.67432	1
371	371	848	1	1	1	1	1	1	1	0	0	1	0	0	0	0	0	0	1	1	0	0.93753	1
372	372	849	1	0	1	1	1	1	1	1	0	0	1	1	0	0	1	1	1	0	0	0.748488	1
377	377	854	1	0	1	0	1	1	0	1	1	1	1	1	0	0	0	1	1	0	0	0.807941	1
378	378	855	0	0	1	0	1	1	1	1	0	0	1	1	0	0	1	1	1	1	0	0.748488	1
380	380	857	1	1	1	1	1	1	1	1	0	0	0	1	0	1	0	0	1	1	0	0.67432	1
384	384	862	1	0	1	1	1	1	0	0	0	0	0	0	0	1	0	0	1	1	0	0.685563	1
385	385	864	0	0	1	1	1	1	1	1	0	0	1	1	0	0	0	1	1	1	0	0.748488	1
387	387	866	1	1	1	1	1	1	0	0	0	0	0	0	0	0	0	0	1	0	0	0.758089	1
390	390	870	1	1	1	0	0	1	0	0	0	0	0	0	0	0	0	0	1	1	0	0.758089	1
393	393	873	1	0	1	0	1	1	1	1	0	0	0	0	0	0	0	0	1	0	0	0.701429	1
397	397	878	0	0	0	0	1	1	0	1	0	0	1	1	0	0	1	1	1	1	0	0.373516	1
399	399	881	0	0	1	0	1	0	1	1	0	0	1	0	0	1	0	0	1	1	0	0.614118	1
403	403	885	0	0	1	0	1	1	1	1	0	0	1	1	0	1	1	1	1	1	0	0.67432	1
405	405	887	1	1	1	1	0	0	1	1	0	0	1	0	0	0	0	0	1	1	0	0.695811	1
407	407	890	1	0	0	1	1	1	1	1	0	0	1	1	0	0	0	1	1	0	0	0.496582	1
409	409	893	1	1	1	0	0	1	1	1	0	0	0	1	0	0	0	0	1	1	1	0.748488	1
412	412	897	1	0	1	0	1	1	0	1	0	0	1	1	1	0	0	0	1	0	0	0.642694	1
413	413	898	1	0	1	0	1	0	0	1	0	0	1	1	0	1	1	1	1	1	0	0.549245	1
414	414	899	0	1	1	1	1	1	1	0	0	0	0	0	0	0	0	0	1	1	0	0.838311	1
421	421	910	0	0	1	1	1	1	1	1	0	0	1	1	0	1	1	1	1	1	0	0.67432	1
422	422	911	0	0	1	1	1	1	1	1	0	0	1	1	0	1	0	1	1	1	0	0.67432	1
423	423	912	0	0	1	1	1	1	1	0	0	0	1	1	0	1	1	1	1	1	0	0.82045	1
424	424	913	0	0	1	1	0	1	0	1	0	0	1	0	0	1	0	0	1	1	0	0.496962	1
427	427	916	1	0	1	1	1	1	1	1	1	1	0	0	0	0	0	1	1	0	0	0.84602	1
428	428	917	0	0	0	1	1	1	1	0	0	0	1	1	0	0	1	1	1	1	0	0.685235	1
437	437	931	1	0	1	0	0	1	1	1	1	1	0	0	0	1	0	0	1	0	0	0.792646	1
438	438	932	0	0	0	0	1	1	1	1	0	0	1	1	0	0	1	1	1	1	0	0.496582	1
439	439	933	0	1	1	1	0	1	0	1	0	0	1	1	0	0	1	1	1	1	0	0.642694	1
442	442	942	0	0	1	1	1	0	1	1	1	1	0	1	0	0	0	0	1	1	0	0.871411	1
444	444	945	1	0	0	0	0	1	0	0	0	0	1	1	0	0	0	0	1	1	1	0.568184	1
446	446	947	0	0	1	1	1	1	1	1	0	0	1	1	0	1	1	1	1	1	0	0.67432	1
447	447	948	0	1	1	0	0	1	0	0	0	0	1	1	0	0	1	0	1	1	0	0.798779	1
449	449	950	0	1	1	0	0	1	1	0	0	0	0	0	0	0	0	0	0	1	0	0.838311	1
452	452	953	1	0	0	0	1	1	0	1	0	1	0	0	0	1	0	0	1	1	0	0.486619	1
453	453	956	1	0	1	1	1	1	1	1	0	1	0	0	0	0	0	0	1	1	0	0.871799	1
454	454	958	1	0	0	1	1	1	1	1	0	0	0	0	0	1	0	0	1	0	0	0.351398	1
455	455	959	0	0	0	0	1	1	1	1	0	0	1	1	0	0	0	1	1	1	0	0.496582	1
459	459	967	0	0	1	0	1	1	1	1	0	0	1	1	0	0	0	0	1	1	0	0.748488	1
460	460	969	1	0	1	1	0	1	0	0	1	1	0	0	1	0	0	0	0	1	0	0.879938	1
461	461	970	1	0	1	0	1	1	0	1	0	0	1	0	0	0	1	1	1	1	0	0.586768	1
462	462	972	0	0	0	0	1	1	0	0	0	1	0	1	0	0	0	0	1	1	0	0.792045	1
466	466	977	1	0	0	1	1	0	0	1	0	0	0	0	0	0	0	0	0	1	0	0.314256	1
467	467	978	1	1	1	1	1	1	1	1	0	0	0	1	1	0	0	0	1	1	0	0.748488	1
468	468	979	1	1	0	1	0	1	1	0	0	0	1	1	0	0	1	1	1	1	0	0.685235	1
469	469	980	1	0	1	0	1	1	0	1	0	0	0	1	0	0	0	0	1	1	0	0.642694	1
472	472	983	0	0	1	0	1	1	0	1	1	0	1	0	0	0	0	1	1	1	0	0.534292	1
474	474	985	1	1	1	0	1	1	1	1	0	0	0	0	0	1	0	0	0	0	0	0.620422	1
475	475	986	0	0	1	1	1	1	1	1	0	0	0	1	0	0	0	0	1	1	0	0.748488	1
477	477	988	0	1	1	1	1	1	1	0	0	0	0	0	0	0	0	0	1	1	0	0.838311	1
481	481	992	0	0	0	1	1	1	1	1	0	0	0	0	0	1	0	0	1	1	0	0.351398	1
483	483	994	0	0	1	0	1	1	1	1	0	0	0	1	0	1	0	0	1	1	0	0.67432	1
485	485	996	0	0	0	1	1	1	1	0	0	0	1	1	0	0	1	1	1	1	0	0.685235	1
487	487	998	0	1	1	1	1	1	1	0	0	0	0	1	0	0	0	0	1	1	0	0.86786	1
488	488	1000	0	1	1	1	1	1	1	0	0	1	0	1	0	0	1	1	1	1	0	0.950028	1
490	490	1002	1	0	0	1	0	1	1	1	0	0	0	0	0	0	0	0	0	1	0	0.437793	1
494	494	1006	1	1	1	1	1	1	0	1	1	0	1	0	1	0	1	1	1	1	0	0.534292	1
495	495	1007	0	0	0	1	1	1	1	0	0	0	0	0	0	0	0	0	0	1	0	0.632157	1
503	503	1015	1	1	1	1	1	1	0	0	0	0	1	1	0	0	0	0	1	0	0	0.798779	1
506	506	1018	0	0	0	1	1	1	1	1	0	0	1	1	0	0	0	0	1	1	0	0.496582	1
507	507	1019	1	1	0	1	1	1	1	1	0	0	1	1	0	0	0	0	1	1	0	0.496582	1
508	508	1020	0	0	1	0	1	0	1	1	1	1	0	1	0	1	0	1	1	1	0	0.825018	1
513	513	1025	1	1	1	1	0	1	1	1	0	0	0	1	0	0	0	0	1	0	0	0.748488	1
517	517	1029	0	1	1	1	1	1	1	1	1	1	1	1	1	1	0	1	1	1	0	0.828836	1
518	518	1030	0	1	1	1	1	0	1	1	0	0	0	1	0	0	0	0	1	1	0	0.743432	1
519	519	1031	1	0	1	1	1	1	1	1	0	0	0	0	0	0	0	0	1	0	0	0.701429	1
